# Supplementary material for: The Impact of COVID-19 on the Language Skills of Preschool Children: Data from a School Screening Project for Language Disorders in Greece
Source: Children (Basel). 2025 Mar 18;12(3):376. doi: 10.3390/children12030376 (PMC11941272; doi:10.3390/children12030376)
Supplement: Supplementary file 1 [file children-12-00376-s001.zip]

Archive with 1 entries (1 files):
- children-3497324-supplementary.pdf
